# Supplementary material for: EpoR Activation Stimulates Erythroid Precursor Proliferation by Inducing Phosphorylation of Tyrosine-88 of the CDK-Inhibitor p27Kip1
Source: Cells. 2023 Jun 23;12(13):1704. doi: 10.3390/cells12131704 (PMC10340229; doi:10.3390/cells12131704)
Supplement: Supplementary file 1 [file cells-12-01704-s001.zip]

Archive with 1 entries (1 files):
- cells-2356854-supplementary.pdf
